# Supplementary material for: Shift of N-MYC Oncogene Expression in AML Patients Carrying the FLT3-ITD Mutation
Source: Pathophysiology. 2023 Aug 1;30(3):296–313. doi: 10.3390/pathophysiology30030024 (PMC10443239; doi:10.3390/pathophysiology30030024)
Supplement: Supplementary file 1 [file pathophysiology-30-00024-s001.zip]

Archive with 4 entries (4 files):
- Table S1.ods
- Table S2.ods
- Table S3.ods
- Table S4.ods
