# Supplementary material for: Shift of N-MYC Oncogene Expression in AML Patients Carrying the FLT3-ITD Mutation
Source: Pathophysiology. 2023 Aug 1;30(3):296–313. doi: 10.3390/pathophysiology30030024 (PMC10443239; doi:10.3390/pathophysiology30030024)
Supplement: Supplementary file 1 [file pathophysiology-30-00024-s001.zip › Table S1.ods]

## Sheet: Лист1
AML patients, FLT3-ITD negative group
	Genotype			Gender	Comorbidities
1	46XY,inv16(p13;q22);cbfβ-myh11/a			M	No
2	46XY,inv16(p13;q22);cbfβ-myh11/a			M	Hemorrhagic gastritis
3	46XY,inv16(p13;q22);cbfβ-myh11/a			M	No
4	46XX,t(8;21)(q22;q22);aml1-eto			F	Chronic cholecystitis
5	46XX,t(8;21)(q22;q22);aml1-eto			F	Hypertension 2, Obesity of the 3rd degree
6	46XY,t(8;21)(q22;q22);aml1-eto			M	Complex myopic astigmatism
7	46XY,t(8;21)(q22;q22);aml1-eto			M	No
8	46XY,t(8;21)(q22;q22);aml1-eto*			M	No
9	46XX,t(8;21)(q22;q22);aml1-eto			F	Retinal angiopathy
10	46XX,t(8;21)(q22;q22);aml1-eto			F	No
11	46XY,inv16(p13;q22);cbfβ-myh11/a			M	Chronic superficial gastritis
12	46XX,t(8;21)(q22;q22);aml1-eto			F	Thrombophlebitis of lower limb veins
13	46XX,inv16(p13;q22);cbfβ-myh11/a*			F	No
14	46XY,t(8;21)(q22;q22);aml1-eto			M	Diabetes mellitus type 2, Abdominal obesity type 1
15	46XY,inv16(p13;q22);cbfβ-myh11/a*			M	Hypertension 2
16	46XY,t(8;21)(q22;q22);aml1-eto*			M	Retinal angiopathy
17	46XY,t(8;21)(q22;q22);aml1-eto			M	Epiretinal fibrosis
18	46XY,t(8;21)(q22;q22);aml1-eto			M	No
19	46XY,inv16(p13;q22);cbfβ-myh11/a			M	No
20	46XY,t(8;21)(q22;q22);aml1-eto*			M	IBS, Diffuse Cardiosclerosis
21	46XY,inv16(p13;q22);cbfβ-myh11/a			M	Atherosclerotic Cardiosclerosis
22	46XX			F	No
23	46XY			M	No
24	46XX			F	Retinal angiopathy
25	46XY			M	Atherosclerosis of coronary arteries
26	46XY			M	Chronic prostatitis
27	46XY			M	Chronic cholecystitis
28	46XX			F	No
29	46XY			M	No
30	46XX			F	No
AML patients, FLT3-ITD positive group
1	46XX,flt3-itd			F	No
2	46XY,flt3-itd			M	No
3	46XY,flt3-itd*			M	No
4	46XX,flt3-itd*			F	Hypertension 2
5	46XX,flt3-itd*			F	Hypertension 2, Diabetes mellitus type 2
6	46XY,flt3-itd*			M	Chronic erosive gastritis
7	46XX,flt3-itd			F	No
8	46XX,flt3-itd†			F	Hypertension 2
9	46XX,flt3-itd*			F	No
10	46XX,flt3-itd*			F	No
11	46XX,flt3-itd			F	Follicular ovarian cyst
12	46XX,flt3-itd			F	IBS, Angina Pectoris
13	46XY,flt3-itd*			M	No
14	46XY,flt3-itd			M	Chronic obstructive pulmonary disease, stage II, not worsening
	Footnote: * - the npm1/a mutation is visualized in some patients (data of RT-qPCR)
	Footnote: † - the flt3-tkd mutation is visualized in one patient with the allelic load (0.05)
	Footnote: M - male, F - female
