# Supplementary material for: Shift of N-MYC Oncogene Expression in AML Patients Carrying the FLT3-ITD Mutation
Source: Pathophysiology. 2023 Aug 1;30(3):296–313. doi: 10.3390/pathophysiology30030024 (PMC10443239; doi:10.3390/pathophysiology30030024)
Supplement: Supplementary file 1 [file pathophysiology-30-00024-s001.zip › Table S2.ods]

## Sheet: Лист1
Forward primer N-MYC	5'-AGGAAGATGAAGAGGAAGAAATCG-3'
Reverse primer N-MYC	5'-TGACAGCCTTGGTGTTGGAG-3'
Probe N-MYC	5'-FAM-CGCCGCTTCTCCACAGTGACCACG-BHQ1-3'
Forward primer C-MYC	5'-TCTACTGCGACGAGGAGGAG-3'
Reverse primer C-MYC	5'-GCAGCAGCTCGAATTTCTTCC-3'
Probe C-MYC	5'-FAM-ACCAGCAGCAGCAGCAGAGCGA-BHQ1-3'
Forward primer SPT16	5'-AGCAATTGGCGGAAAGGAGA-3'
Reverse primer SPT16	5'-GAGCCATGTCTGTAAGGCAGT-3'
Probe SPT16	5'-FAM-GAGTATGCCAACGTTGATGC-BHQ1-3'
Forward primer GAPDH	5'-AGCCTCAAGATCATCAGCAATG-3'
Reverse primer GAPDH	5'-ATGGACTGTGGTCATGAGTCCTT-3'
Probe GAPDH	5'-FAM-CCAACTGCTTAGCACCCCTGGCC-BHQ1-3'
Forward primer AURKA	5'-TCCATCTTCCAGGAGGACCA-3'
Reverse primer AURKA	5'-GGCTCCAGAGATCCACCTTCT-3'
Probe AURKA	5'-FAM-GCACCCTGGACTACCTGCCCCCT-BHQ1-3'
Forward primer AURKB	5'-AGCTGCAGAAGAGCTGCACAT-3'
Reverse primer AURKB	5'-GCATCTGCCAACTCCTCCAT-3'
Probe AURKB	5'-FAM-TGACGAGCAGCGAACAGCCACG-BHQ1-3'
