# Supplementary material for: Shift of N-MYC Oncogene Expression in AML Patients Carrying the FLT3-ITD Mutation
Source: Pathophysiology. 2023 Aug 1;30(3):296–313. doi: 10.3390/pathophysiology30030024 (PMC10443239; doi:10.3390/pathophysiology30030024)
Supplement: Supplementary file 1 [file pathophysiology-30-00024-s001.zip › Table S3.ods]

## Sheet: Лист1
AML patients, FLT3-ITD negative group								WT1/GAPDHx104	C-MYC/GAPDHx104	N-MYC/GAPDHx104	SPT16/GAPDHx104	AURKA/GAPDHx104	AURKB/GAPDHx104		Genotype
	WT1 copies	C-MYC copies	N-MYC copies	SPT16 copies	AURKA copies	AURKB copies	GAPDH copies	WT1 gene expression	C-MYC gene expression	N-MYC gene expression	SPT16 gene expression	AURKA gene expression	AURKB gene
1	1672	3864374	478579	1555210	4055	741	127519	131	303043	37530	49585	318	58		46XY,inv16(p13;q22);cbfβ-myh11/a
2	41160	3078692	447022	105890	5995	1246	98752	4168	311760	45267	107328	607	126		46XY,inv16(p13;q22);cbfβ-myh11/a
3	19172	4966493	603235	532498	2137	955	103734	1848	478772	58152	51333	206	92		46XY,inv16(p13;q22);cbfβ-myh11/a
4	12286	3928779	254609	1184760	3215	2487	78194	1571	502440	32561	151516	411	318		46XX,t(8;21)(q22;q22);aml1-eto
5	11496	1624354	1470424	486740	459	329	33463	3435	485418	439418	145456	137	98		46XX,t(8;21)(q22;q22);aml1-eto
6	5687	2887347	161169	492145	3351	543	69511	818	415380	23186	70801	482	78		46XY,t(8;21)(q22;q22);aml1-eto
7	21211	4219938	479471	440335	1642	3192	130280	1628	323913	36803	33799	126	245		46XY,t(8;21)(q22;q22);aml1-eto
8	18618	4793865	2174098	759717	1268	599	63000	2955	760931	345095	120590	201	95		46XY,t(8;21)(q22;q22);aml1-eto*
9	12379	2181754	825010	589743	762	1026	77710	1593	280756	106165	75890	98	132		46XX,t(8;21)(q22;q22);aml1-eto
10	10474	2903525	190976	639697	790	1607	92851	1128	312708	20568	68895	85	173		46XX,t(8;21)(q22;q22);aml1-eto
11	16420	2321343	205323	1057288	4301	1925	86692	1894	267769	23684	121959	496	222		46XY,inv16(p13;q22);cbfβ-myh11/a
12	2729	1154149	102084	58931	1294	268	28499	957	404979	35820	20678	454	94		46XX,t(8;21)(q22;q22);aml1-eto
13	24198	8765214	5613724	2288145	3782	1068	274026	883	319868	204861	83501	138	39		46XX,inv16(p13;q22);cbfβ-myh11/a*
14	1567	774497	38122	40344	677	174	15668	1000	494318	24331	25749	432	111		46XY,t(8;21)(q22;q22);aml1-eto
15	7309	2834967	1033275	468979	479	769	50899	1436	556979	203005	92139	94	151		46XY,inv16(p13;q22);cbfβ-myh11/a*
16	5263	3190706	1099774	933145	4872	1972	103208	510	309153	106559	90414	472	191		46XY,t(8;21)(q22;q22);aml1-eto*
17	27636	9567437	2476610	673118	7826	3045	271725	1017	352100	91144	24772	288	112		46XY,t(8;21)(q22;q22);aml1-eto
18	13513	8507480	768670	921063	6017	1851	115678	1168	735445	66449	79623	520	160		46XY,t(8;21)(q22;q22);aml1-eto
19	1299	4450881	169143	1327915	3912	2276	177802	73	250328	9513	74685	220	128		46XY,inv16(p13;q22);cbfβ-myh11/a
20	13469	4627483	2450510	1542335	4585	930	166062	811	278660	101072	92877	276	56		46XY,t(8;21)(q22;q22);aml1-eto*
21	48375	3754264	511209	2087020	4967	2740	155643	3108	241210	32845	134090	319	176		46XY,inv16(p13;q22);cbfβ-myh11/a
22	17931	2196938	281627	863535	4040	1572	88810	2019	247375	31711	97234	455	177		46XX
23	10599	3408191	119496	460920	1556	611	57633	1839	591361	20734	79975	270	106		46XY
24	8598	5082193	231717	982508	4957	1155	146211	588	347593	15848	67198	339	79		46XX
25	63504	6977834	480783	344042	329	989	329890	1925	211520	14574	10429	10	30		46XY
26	68	4211932	187588	932507	3140	915	136517	5	308528	13741	68307	230	67		46XY
27	808	1807525	239352	400183	660	486	52780	153	342464	45349	75821	125	92		46XY
28	86	2626820	835973	675585	3160	1536	78336	11	335327	106716	86242	403	196		46XX
29	64312	11775235	1911600	2099350	4329	3719	218673	2941	538486	87418	96004	198	170		46XY
30	9138	970412	301393	232729	1508	1775	85720	1066	113207	35160	27150	176	207		46XX
	M	E	D	I	U	M	>>>>>>>>>>>	1422	380726	80509	77468	286	132			Fragment analysis data for FLT3 (peak area)		Allelic load		Gel electrophoresis data for flt3-itd
AML patients, FLT3-ITD positive group																flt3-mutation	flt3-wild type	flt3-mut/flt3-wt		(Insertion length of the mutation flt3-itd)
1	26488	4515863	367521	1347540	5960	2612	189200	1400	238682	19425	71223	315	138		46XX,flt3-itd	19406	129350	0,15		382bp (>39bp)
2	59036	10716853	5143609	2262694	16443	7625	277291	2129	386484	185495	81600	593	275		46XY,flt3-itd	28764	115058	0,25		371bp (>39bp)
3	28078	8810322	6706010	1676395	6263	6047	215143	1305	409510	311700	77920	291	281		46XY,flt3-itd*	95767	319223	0,3		375bp (>39bp)
4	14487	3663530	1906947	1164501	3786	1701	98349	1473	372503	193896	118405	385	173		46XX,flt3-itd*	192251	541644	0,35		445bp (>39bp)
5	15020	3537043	2647244	706619	884	904	97214	1545	363841	272311	72687	91	93		46XX,flt3-itd*	85662	190676	0,45		390bp (>39bp)
6	44528	8246676	9452079	1758216	4156	781	312483	1425	263908	302483	56266	133	25		46XY,flt3-itd*	111895	225722	0,49		352bp (<39bp)
7	1339	1784472	2133668	575027	1745	523	48494	276	367978	439986	118577	360	108		46XX,flt3-itd	737750	113794	0,64		367bp (<39bp)
8	20100	7336610	7382860	1535803	6659	2903	140156	1434	523460	526760	109578	475	207		46XX,flt3-itd†	561419	802027	0,7		350bp (<39bp)
9	17771	4049797	2850940	1070865	2992	2496	95288	1865	425006	299192	112382	314	262		46XX,flt3-itd*	562537	585524	0,96		380bp (>39bp)
10	26290	4412944	8090245	1875363	4394	2545	151520	1735	291245	533939	123770	290	168		46XX,flt3-itd*	31678	31435	1		418bp (>39bp)
11	35437	30579931	12425170	4235808	9839	2999	399963	886	764569	310658	105905	246	75		46XX,flt3-itd	991205	660803	1,5		367bp (<39bp)
12	36990	9266677	14768185	4240306	14918	10121	277291	1334	334186	532588	152919	538	365		46XX,flt3-itd	214155	73852	2,8		365bp (<39bp)
13	70566	17791637	8444470	3116948	3287	1783	214879	3284	827984	392987	145056	153	83		46XY,flt3-itd*	627975	139550	4,5		386bp (>39bp)
14	16705	5912499	3437881	988171	11169	13688	62820	2659	941181	547259	157302	1778	2179		46XY,flt3-itd	1386279	218972	6,3		352bp (<39bp)
	M	E	D	I	U	M	>>>>>>>>>>>	1625	465038	347762	107399	425	316
Healthy donors (threshold expression levels of WT1, N-MYC, C-MYC, SPT16, AURKA, AURKB genes were determined using cDNA synthesized in RT based on RNA extracted from bone marrow cells of 10 healthy donors)								250	450135	232190	86800	921	1014		Footnote: * - the npm1/a mutation is visualized in some patients (data of RT-PCR)
															Footnote: † - the flt3-tkd mutation is visualized in one patient with the allelic load (0,05)
