# Supplementary material for: Shift of N-MYC Oncogene Expression in AML Patients Carrying the FLT3-ITD Mutation
Source: Pathophysiology. 2023 Aug 1;30(3):296–313. doi: 10.3390/pathophysiology30030024 (PMC10443239; doi:10.3390/pathophysiology30030024)
Supplement: Supplementary file 1 [file pathophysiology-30-00024-s001.zip › Table S4.ods]

## Sheet: Лист1
Patient A								C-MYC/GAPDHx104	WT1/GAPDHx104	AURKA/GAPDHx104	AURKB/GAPDHx104	N-MYC/GAPDHx104	SPT16/GAPDHx104	Fragment analysis data for FLT3 gene (peak area)		Allelic load
(Monitoring time, months)	C-MYC copies	WT1 copies	AURKA copies	AURKB copies	N-MYC copies	SPT16 copies	GAPDH copies	C-MYC copies	WT1 copies	AURKA copies	AURKB copies	N-MYC gene expression	SPT16 gene expression	flt3-itd mutation	flt3 wild type	flt3-itd/flt3-wt
0	3537043	15020	884	905	2647244	706619	97214	363841	1545	91	93	272311	72687	85662	190676	0,45
2,5	2634740	45	44	591	946984	252655	88245	298571	5	55	67	107313	28631	112	297140	0
7,5	2862728	1765	504	749	1019790	533843	105112	272350	168	48	71	97019	50788	8445	281173	0,03
8,5	3263870	2455	2457	2342	2050910	1035776	127905	255179	192	192	183	160346	80980	4129	275111	0,15
9,5	2460963	1730	553	1647	1088740	285383	93519	263151	39	185	176	116419	30516	0	268532	0
Patient B
0	8246676	44528	4156	781	9452079	1758216	312483	263908	1425	133	25	302483	56266	111895	225722	0,49
2	4464780	3053	2803	452	6214300	2265090	250167	178472	122	112	18	248406	90543	11529	230536	0,05
2,5	3043282	2027	1889	2743	3768845	805052	198675	153179	102	95	138	189699	40521	61	249588	0
3	3185200	1417	6175	4984	2182794	518259	205113	155290	69	301	243	106419	25267	0	237193	0
Patient C
0	9266677	36990	14918	10121	14768185	4240306	277291	334186	1334	538	365	532588	152919	214155	73852	2,8
0,5	13234802	50704	14780	15955	22929352	3579098	378941	349258	1338	390	421	605090	94450	137684	105911	1,3
3	4135580	2553	3238	4536	3506803	1150069	149218	277150	171	217	304	235012	77073	101710	139217	0,73
4	2680690	1221	1194	2759	2641470	584642	95425	280921	128	125	289	276811	61267	94715	155268	0,61
5	7575900	3548	3785	6102	11679729	3041870	293243	258349	121	129	208	398295	103732	51990	129951	0,4
6	3885295	3182	2683	4857	7023180	1801530	152263	255170	209	176	319	461253	118317	21524	216242	0,1
Patient D
0	5912499	16705	11169	13688	3437881	988171	62820	941181	2659	1778	2179	547259	157302	1386279	218972	6,3
2	2550450	1145	2283	3877	920522	226567	72471	351927	158	315	535	127019	31263	0	295130	0
3,5	2468217	1027	1983	2821	1676110	252989	69285	356241	148	286	407	241915	36514	0	695130	0
5	3377910	1827	2912	3935	3221303	508226	93637	360745	195	311	420	344020	54276	32056	319372	0,1
7	5686830	8650	8487	13749	4875678	1027235	108262	525284	799	783	1270	450359	94884	316979	280511	1,13
